# Supplementary material for: LncRNA ontology: inferring lncRNA functions based on chromatin states and expression patterns
Source: Oncotarget. 2015 Sep 22;6(37):39793–805. doi: 10.18632/oncotarget.5794 (PMC4741861; doi:10.18632/oncotarget.5794)
Supplement: Supplementary file 2 [file oncotarget-06-39793-s002.xlsx]

## Sheet: Sheet1
Table S1. The chromatin and expression datasets used in this study.
Histone modification datasets
cell types	species	Lineage	Tissue	Karyotype	Histones (ChIP-seq )	group
GM12878	Human	mesoderm	blood	normal	H2A.Z, H3K4me1/2/3, H3K9me3, H3K27me3, H3K27ac, H3K36me3, H3K9ac	Broad Institute
H1	Human	inner cell mass	embryonic stem cell	normal	H2A.Z, H3K4me1/2/3, H3K9me3, H3K27me3, H3K27ac, H3K36me3, H3K9ac	Broad Institute
K562	Human	mesoderm	blood	cancer	H2A.Z, H3K4me1/2/3, H3K9me3, H3K27me3, H3K27ac, H3K36me3, H3K9ac	Broad Institute
A549	Human	endoderm	epithelium	cancer	H2A.Z, H3K4me1/2/3, H3K9me3, H3K27me3, H3K27ac, H3K36me3, H3K9ac	Broad Institute
HeLa	Human	ectoderm	cervix	cancer	H2A.Z, H3K4me1/2/3, H3K9me3, H3K27me3, H3K27ac, H3K36me3, H3K9ac	Broad Institute
HepG2	Human	endoderm	liver	cancer	H2A.Z, H3K4me1/2/3, H3K9me3, H3K27me3, H3K27ac, H3K36me3, H3K9ac	Broad Institute
HUVEC	Human	mesoderm	blood vessel	normal	H2A.Z, H3K4me1/2/3, H3K9me3, H3K27me3, H3K27ac, H3K36me3, H3K9ac	Broad Institute
NHEK	Human	ectoderm	skin	normal	H2A.Z, H3K4me1/2/3, H3K9me3, H3K27me3, H3K27ac, H3K36me3, H3K9ac	Broad Institute
NHLF	Human	endoderm	lung	normal	H2A.Z, H3K4me1/2/3, H3K9me3, H3K27me3, H3K27ac, H3K36me3, H3K9ac	Broad Institute
Monocytes	Human	mesoderm	monocytes	normal	H2A.Z, H3K4me1/2/3, H3K9me3, H3K27me3, H3K27ac, H3K36me3, H3K9ac	Broad Institute
NH-A	Human	ectoderm	brain	normal	H2A.Z, H3K4me1/2/3, H3K9me3, H3K27me3, H3K27ac, H3K36me3, H3K9ac	Broad Institute
NHDF	Human	mesoderm	skin	normal	H2A.Z, H3K4me1/2/3, H3K9me3, H3K27me3, H3K27ac, H3K36me3, H3K9ac	Broad Institute
HMEC	Human	ectoderm	breast	normal	H2A.Z, H3K4me1/2/3, H3K9me3, H3K27me3, H3K27ac, H3K36me3, H3K9ac	Broad Institute
RNA-seq datasets
cell types	species	Lineage	Tissue	Karyotype	expression (RNA-seq)	group
GM12878	Human	mesoderm	blood	normal	RNA-seq	Caltech
H1	Human	inner cell mass	embryonic stem cell	normal	RNA-seq	Caltech
K562	Human	mesoderm	blood	cancer	RNA-seq	Caltech
A549	Human	endoderm	epithelium	cancer	RNA-seq	Haib
HeLa	Human	ectoderm	cervix	cancer	RNA-seq	Caltech
HepG2	Human	endoderm	liver	cancer	RNA-seq	Caltech
HUVEC	Human	mesoderm	blood vessel	normal	RNA-seq	Caltech
NHEK	Human	ectoderm	skin	normal	RNA-seq	Caltech
NHLF	Human	endoderm	lung	normal	RNA-seq	Caltech
